# Supplementary material for: Porcine Circovirus Type 2 Pathogenicity Alters Host’s Central Tolerance for Propagation
Source: Pathogens. 2020 Oct 13;9(10):839. doi: 10.3390/pathogens9100839 (PMC7602090; doi:10.3390/pathogens9100839)
Supplement: Supplementary file 1 [file pathogens-09-00839-s001.zip]

Archive with 1 entries (1 files):
- pathogens-927543-supplementary.xlsx
