# Supplementary material for: Porcine Circovirus Type 2 Pathogenicity Alters Host’s Central Tolerance for Propagation
Source: Pathogens. 2020 Oct 13;9(10):839. doi: 10.3390/pathogens9100839 (PMC7602090; doi:10.3390/pathogens9100839)
Supplement: Supplementary file 1 [file pathogens-09-00839-s001.zip › pathogens-927543-supplementary.xlsx]

## Sheet: Sequences
Sequences
Stillborn fetus Nr.	Sex	Farms	Sequences	Sequences: fwd // rev
17-0112	w	farm 1	PCV2b	TCAANACGCCACTCCTGGGCGGTGGACATGATRAGATTCAATATTAATGACTTTCTTCCCCCAGGAGGGGGCTCAAACCCCCGCTCTNTACCCTTTGAATACTAC // CNGCCCAGGAGGGCGTTTTGACTGTGGTTCGCTTGATAGTATATCCGAAGGTGCGGGAGAGGCGGGTGTTGAAGATGCCATTTTTCCTTCTCCAACGA
17-0113	m	farm 1	PCV2b	TCAANACGCCACTCCTGGGCGGTGGACATGATRAGATTCAATATTAATGACTTTCTTCCCCCAGGAGGGGGCTCAAACCCCCGCTCTNTACCCTTTGAA // TCATTAATATTGAATCTCATCATGTCCACCGCCCAGGAGGGCGTTTTGACTGTGGTTCGCTTGATAGTATATCCGAAGGTGCGGGAGAGGCGGGTGTTGAAGATGCCATTTTTCCTTCTCCANCGATT
17-0114	m	farm 1	PCV2b	TCAANACGCCACTCCTGGGCGGTGGACATGATRAGATTCAATATTAATGACTTTCTTCCCCCAGGAGGGGGCTCAAACCCCCGCTCTNTACCCTTNGAATACTAC //CTGGGCGGTGGACATGATNANATTCAATATTAATGACTTTCTTCCCCCAGGAGGGGGCTCNNACCCCCGCTCTNTNCCCTTTGAATACT
17-0115	m	farm 1	PCV2b	TCAANACGCCACTCCTGGGCGGTGGACATGATRAGATTCAATATTAATGACTTTCTTCCCCCAGGAGGGGGCTCAAACCCCCGCTCTNTACCCNTTGAATNCTAC // CATTAATATTGAATCTCATCATGTCCACCGCCCAGGAGGGCGTTTTGACTGTGGTTCGCTTGATAGTATATCCGAAGGTGCGGGAGAGGCGGGTGTTGAAGATGCCATTTTTCCTTCTCCANCGAAC
17-0116	w	farm 1	PCV2b	GAGATTCAATATTAATGACTTTCTTCCCCCAGGAGGGGGCTCAAACCCCCGCTCTGTNCCCTTTGAATAC // ATATTGAATCTCATCATGTCCACCGCCCAGGAGGGCGTTTTGACTGNGGTTCGCTTGATAGTATATCCNAAGGTGCGGGAGAGGCGGGTGTTGAAGATGCCNTTTTTCCTTCTCCNACG
17-0117	m	farm 1	No PCV2 similarity	NGAGATATTTAAAGAAAAAGAAAAACTTATTGATCTACCTCTCTGTGCCCTTTGAATACTACACTGGN // NGAGATATTTAAAGAAAAAGAAAAACTTATTGATCTACCTCTCTGTGCCCTTTGAATACTACACTGGN
17-0119	m	farm 1	No PCV2 similarity	TAATGAGATATTTAAAGAAAAANAAAAACTTATTGATCTACCTCTCTNTGCCCTTTGAATACTAC //
17-0120	w	farm 1	No PCV2 similarity	AATGAGATATTTAAAGAAAAANAAAAACTTATTGATCTACCTCTCTGTGCCCTTTGAATACTACACTGG
17-0121	w	farm 1	No PCV2 similarity	TGANACACTCTATGCCCTTTGAATACTACA
17-0122	w	farm 1	No PCV2 similarity	ACCNAACCCTATTGGAAGGAACTGGNNNCCCGACTGAAANTCTCCNCTAGCNATCCNTCCTTCGTCTNATNCTCTCANGGACTCCTNNTGGATNCTATCNCANATTCTCCNTNTGCTGTGAAAATAAAGGTTTTACTGGTACAN // GCGGAGTAAGAAGTNNCNNGNTGGTTCGGCTTTTATTGCNCGANCACTTCCGNACGCCCTCCTGACTCTTGGACTCTACAAGATTCGTATNCTGCAACTTTCTTCCCCCCGAGGGGGCTCAAACCCCCGCTCTATGCCCTTTGAATACTACA
17-0123	w	farm 1	No PCV2 similarity	TATTTTGGATTTGTTGAAGGTATTTTGCCCCATAGTTTATCTTTGTCACTTGGATTTTTGTTGTTAATGAGATATTTAAAGAAAAAGAAAAACTTATTGATCTACCTCTCTRTRCCCTTTGAATACTA // AGTGACAAAGATAAACTATGGGGCAAAATACCTTCAACAAATCCAAAATATGAGAGTGTATGAGAGATAAACAACTTGTCCAAAATCACTGCCATCTTCAGCCATTTTTCCTTCTCCANC
17-0124	m	farm 1	No PCV2 similarity	GANTTAAACTTTCCGGTTGGGAGGNTTGAGAGTGGTGTGCAAAACCTTTCTTTCGCACCCTGCTGAATGTAGNCNCAAGANTCGCCCCCAANGTGTGCACTTCTACAGTATCCTCTCGCCCTGNGAATTGCACAATGGGCATGANAAGGTTATACGCNATCATTTTACCCTTGGGAAATAGACTGCGA // TCANNNAATAGGTCCAGNCAAAATTNTTGGGGGTNTCNTTGCNATTTTTTCGNTTCNACTNATGNGGAGTCAGTTCTTGCANACTTNCTGGGCANGAGAAGTCNTCNTCAACTTATGTCTTAANGTATNGNATATNTTAG
17-0125	m	farm 1	No PCV2 similarity	CCNNGNCNNTTTTAAGNTAAGANNTNNNTNCGNTCCGGNNNTGCTNTTCTTCCCTACTATGTTCAAANGGTATCACTCTATCCCTGNGCAAGCCCTNCNTGCAGGCTAAGAGAAGAAGATCCATTNTCCTAATTCCCTTTGAGNACTACCTNNNATATATTCTNCNAATTTTTCAGNGTTTACAAATAT // CNANNNCCTTNTCNTTNNANNCTGCAGGGTTTGCTTGCCTANGGGTANACAGACCTCCACAGGAACAGAGTAGGGGGCGGACAGCAGTGGGAGGGAACGGCACTANAGAAAATACNGCATTTTCCCCNGGGCCATTTTTCCTTCTCCANNGATGANATTATACTCGAGCATCGNTACCCAGACNGAAATCTCCTGCCCCGNTGTTT…
17-0126	w	farm 1	PCV2b	TCCNNACTTTTTAAACTTTTAAAACTTCGGATTACGATCAANCGAACACNCTCANACGCCCTCCTGGGCGGTGGACTGATNAGATTCAATATTAATGACTTTCTTCCCCCANGAGGGGGCTCAAACCCCCGCTCTGTACCCTTTGAATACNACNNATAATCCCAGTCAAGNTGAACAAGACNGATATTCACTGNGGCGGTCTATTAACGAGCCTNTAAACCGGTTNTGGGTGGTATGNACGGNATTGGTGTTTTGGTAGTAATCGCCCTGAACCAGAAACAGGAGTTGGTTAAACCCTGCGCGGGAAATTTAACCGT // CCGGTATCTTGNCTCTCTGTTGCGGAGAAGTCGTTAATAGTGATCTCCTCTCGCCCACCGNCCNGGAGGGCGTTTTGA…
17-0127	m	farm 1	No PCR Product
17-0128	w	farm 1	PCV2b	CNNTTTTGGGGGAGGTCGTCTTGGTACNTTNGGATATACTATCAGCGGACCCAGNCNAACGCCCTCCTGGGCGGTGGACATGATGAGATTCAATANTAATGANTTTCTTCCCCCATGAGGGGGCTCANACCCCCGCTCTGTACCCTTTGAATACTACA // CNNCCAGCNTTTNNCNNNNNTGGGGGGGAGAAGTCATTAATATTGAATCTCATCNTGNCCACCGCCCNGGAGGGCGTTTTGACTGTGGTTCGCTTGATAGTATATCCGAAGGTGCGGGAGAGGCGGGTGTTGAAGATGCCATTTTTCCTTCTCCANCGA
17-0129	w	farm 1	No PCV2 similarity	ATTCACNNNCCTCANNNNNNTTTTTTTTTTTTTTTTTTTTTCNGTAGTTCNTAACNGTANANNGNTNGNNNGNNNNTANGGTGATAAGGGGTGGGNGTGNNGAAAGTTTTCNCGTAAGCGGAAAATATAAACTCTN // CTGGGGAAGGGGATGGGGTNGGGGAGGAAAGGTNTTAAGGTGANATTTTNTNTACNGCGCTTTTGTAGCGNGAAGTTTTAATCNAGTGGATANATTANNAAGCTTGCGTTATTTTAGGGTTTCTATCNGGTTTGCTTNTGAAGGCTGAACTTTTATANTANCCGCNTCTCCTGAAAAAGCGGCTTGCTTGTNTTGCGAACANNGCTATTGTATTAGNTGCCAANGCNTGATGTGGGTCNTTTGATGGCCATATGGTGTT…
17-0156	m	farm 1	No PCV2 similarity	NNGNNANNNNGAGTTCTTGGAGCTGGCTCTTTTCTTGACATACATACATACTACTCCTTGCTGCGGGGCACTGNTTGTTCCACCTGGATCCAGTTGAAAAGTCTATTTGGAAAGTTAAAGGCCTCTCANNCTACTAGAGTCTCAGGAAGCCCTCNGTGCCCTTTGAATACTACCACNCTCCTATAACCGNGGTCGCTANATAATTTTAANNTAATAAAGNTCTTTATTTTTTTNGAGGCTTTNTCTAATGGGCGGTTCGATTNACCGAATCTTTGGTACCAATCAATTGCAATGTGTNCNTCAATNCANCAGACCCCTCACCCCCTTACNGGATGATAATTCTTTGTATGTGTATATTGNNNTACATCTTTGTAAACTGGACCTCCANGCAAATGACCA…
17-0223	w	farm 1	No PCV2 similarity	CAGNTTCAAGTGTAGNCAAAGCATTNTCGGAAANCTTNAANCGAAACGNCNAACGCCCTCTTGGGCGGNGTCATTAAGAATTCNTATTATGACTTTCTTCCCGCANGAGGGGGNTTAAACCCCCNCTCTGTNCCCTTTGAAACTACCATT // NNGGGGGTGATCATGTGTGCGGAGAGGTNATTAATATTGAATCGATCANGTCCNCCGCCCGGAGGGGGTTTTGACTGNGGTTCGCTNGATAGNATATCCGAANGTGCGGGAGAGGCGGGNGTTGAAGATGCCNTTTTTCCTTCTCCGACGATCCTTTTTTTTTTTTGCCTATTTCTCCTAGGCNCGGGTCTGTGCTTAATTTTAATTTAATAAGATCTCCTTTTTTTAGAACCTTAANCTTAATT…
17-0224	m	farm 1	No PCV2 similarity	GNGTTACAAGGGTTAACATGGGGGCTNNCGTGGCGATCTGGATGTTACAGCTCATTCGNCAGTCTGACCGATAGCTTGACACAATTCNTCGACTTGNTCATCTTCATTGNGGTCGGACTTGCATCCCCACTCGGGTCTGANCCAATTGAAACGNGAGNACCTNGNTGCCCCGGCCTTGCCCTGTGGCCTTGGAATAGTACTTNTTTTAATCTGATCNCTCTTTAGTTATAAAGAACCTTTCANTTTTTGTTCATTCCTTTGACCTGATGCTTGGGGCCAATCAATTGCAATGTGTTCNTCATTCCANCATACTCCTCACTCGCTTTCNGGATGATAATACTTTGTATTTGTATATTGAATCTCANCTTTNTCNAACGGAACTNTANAGCNGTGAGCAAA…
17-0229	w	farm 1	PCV2b	GAAGAAGCTGNTTNTNCGCTTTTCTGATATACTATCAAGCGAACCGNNTCNAANGCCCTCCTGGGCGGTGGANTGATGAGATTCAATATTAATGACTTTCTTCCCCCATGAGGGGGCTCAAACCCCCGCTCTGTGCCCTTTGAATACTACAGC // CNGCCCAGGAGGGCGTTTTGACTGTGGTTCGCTTGATAGTATATCCGAAGGTGCGGGAGAGGCGGGTGTTGAAGATGCCATTTTTCCTTCTCCAACGA
17-0231	m	farm 1	No PCV2 similarity	TNNNTCGGGTTCTTCGGGCGTTCGTGGTCGGAATACGNTGCTGCGCNGATGGTCCCTCNCGCNGGGGGGGGCGGAGAGATGACAGCTGATCCAATGACGACCGCCCCCCAGGTGGGGGCACTTCAGCCAGGCCCTGGCCCCTTGGAAAATAAGACNAAATTGNCCGCTAAGATAGCACCGTATCATCCNCGNGCGNCTGTGCACTGGTTCTTTGGATAACGAATTGGGCCGCTTAGCGCGTNGCTGTCGTGTCATCCNTTCGGGANATTCTTCGGGGTCNTTTAATTCNANGACCTGAAGCAATTCAACATANACGTCTCCCCCNGAANTGGGANGTANGCTGNGCTGTNTTTCATTTCTCACACTATTGCAAAAAGAAGAATGTCACAAGNGGACCAT…
17-0234	w	farm 1	No PCV2 similarity	CCNNNNNNNNGATGNNGNNCTTGAGANCTGGNTCTTTTCNTTGACATACATACNTACTACTCCTTGCTGCGGGGGCTGTTTGTTCCACCTGGATCCATTTGAAAAGTCTATTTGTAAAGTTAAAGGCCTCTTGTCTACTATANACTCAGGAAGCCCTCTGTGGACCTACGGAGATNATGTTTTCGATCGTGTATTAAAAGTTGATGTGAAAAAAGCCCTTTGAATACTACAATTAATCTATGGCACTATNTGGGAAGGTGCTTCAGGTGATCCTTGCGATCCTTGNTCTACTTGGTGTGATGCTATCANCATCCGCGCA // CNNNNNNNAANCTGTACANGAGANGNNTNTTNNTTCCTCNNNTACTTCTNCTTCTCGGATCCCTGTGGAACTTCCA…
17-0235	w	farm 1	PCV2b	TATTAATGACTTTCTTCCCCCAGGAGGGGGCTCAAACCCCCGCTCTGTNCCCTTTGAATAC // CATTAATATTGAATCTCATCATGTCCACCGCCCAGGAGGGCGTTTTGACTGTGGTTCGCTTGATAGTATATCCGAAGGTGCGGGAGAGGCGGGTGTTGAAGATGCCATTTTTCCTTCTCCANCGAAC
17-0236	w	farm 1	No PCV2 similarity	GCGNTTNGAGCGTATCTTCTTTTAGCAGTNCTATTTCNTGCTGACAGNCATACTNCCCTCTTGGGCGGGGNACCGCAACANATACAATATAAATGACTTTCATCCTCCANGAAGGGGCTCANACCCCCGCTCTTACCCCTTTGACTACTACCCCTCTGTGCC // GNNACTATGATTGTGTGTGNGAGACTTTTTATTGTGTTCTTTTTCGATGCCGCCCGGGGGGACGTTTTGACTGAGCTCNTTGATGGAAATCCCAATGACGTGAGANGAGTTCGCTTCGGATATCTTTCTTTCTTCTCCGANGAGCCATTTTTCCTTCTCCANCGACTTTGAATACTACAACCACCGTTGACNTTGATTCCTTCANNAGGGNGTGGTNTTTTTCGTTACTTAAA…
17-0237	m	farm 1	No PCV2 similarity	GCNANTACTGNCNTAGCTCTTGTAGCTGATNTCTTTTCTTGACTACATNCATACTACTCCTTGGTGCGGGGNACTGTATGTTATACCTGGAAATGACGAAAATCCTATTTGAAAGGGTTCANGCCCCCCCTCCTACTCCTTTCTCAAGTACCCCTCTGTGCCCTTTGAATACTAC // NNCGTTTTTATCTCTATCTGAGAGGCCTTTTTTTTTTGTTCACTTTTCGTTGGATCCCNGGGGAACGTTTTTGCCCCGTTCAATTGNTAGTATGTATGTATGTCNTGAAAAGAGCCNGCTTCCNATAACTGTCTTCCTTCCTTCCTGAGCCGTTTTTCCTTCTCCAACGA
17-0238	m	farm 1	No PCV2 similarity	ANCAACTTTGGCTCCAAAGTTGCNTGGAGGGAAGCTCATTTATTGAACTACATACATACTACTCCTTGGGGCGGGGCACTGTTTGTTANACAACTCAAATGTCTTCATTCTATTTGGAAGGTTTNAGGCCTCTGCTTCGACTACAGTCCTTGGAACCCCTCTGTCCCCTTTGGATGCTAC TNTTNTCNATGGCACTATNTGGGAAGGTGCTTCAGGTGATCCTTGCGATCCTTGCTCTACTTGNNGTGATGCTGTCANCATCCGCGCAGGATACTACGG // CNCTNTNATTCAGCGNGAGTGCGAGGCGGTGGATCATNNAGGGGAGTACATACATACTGCTCCTTGGGGCGGGGGACAGGATGTTCCTCCAGGATCCAGACGAAAAGCCTACATG…
17-0239	w	farm 1	PCV2b	TCAANACGCCACTCCTGGGCGGTGGACATGATRAGATTCAATATTAATGACTTTCTTCCCCCAGGAGGGGGCTCAAACCCCCGCTCTNTACCCTTNGAATACTAC // NNNGGNGTGNTCNCTCTGTGNGAGANNTNATNNATANTGNATCNCNTNANGTCCNCCGCCCAGGAGGGCGTTTTGACTGTGGTTCGCTTGATAGTATATCCGAATGTGCGNGANANGAGGNTGTTNAANATGCCNTTTTTCCTTCTCCNNCGAGCCATTTTTCCTTCTCCAACGA
17-0245	m	farm 1	No PCV2 similarity	NNNAAANNANGNTTTTGGNAGTTGTTTATCTCTCATACACTCTCATATTTTGGATTTGTTGAAGGTATTTTGCCCCATANTTTATCTTTGTCACTTGGATTTTTGTTGTTAATGAGATATTTAAAGAAAAAGAAAAACTTATTGATCTACCTCTCTGTGCCCTTTGAATACTACA // NACGAANNTAAGTTTTCTTTTTCTTTAANTATCTCATTAACAACAAAAATCCAAGTGACAAAGATAAACTATGGGGCAAAATACCTTCAACAAATCCAAAATATGAGAGTGTATGAGAGATAAACAACTTGTCCAAAATCACTGCCATCTTCAGCCATTTTTCCTTCTCCANCGA
17-0311	m	farm 1	No PCV2 similarity	CNNGGTTTAANGCATCTGGAAGTGGNTTCCTCGCCANCTCTCAACTTTTGGATTCCCTCATGATGCTTTGCACCTTAGTATATCTTTGTNCATAACATTTTGTTGCTNGAAAATATTCAAACCCCCGCACTAACTCCTTGATCTACCTCTCTGTGCCCTTTGAATACNACA // TNCCCGGGATAAGTCTTCTTGGGGGAGAATTNTTATTACTGCNCAATTNCGCGACCGTGCANGATATGGGGCGACTGCCTTCCGCTATCCGNAATGAAAGGGGCGCACCCNCCNGANGTTGTCCCTTCNNTTGGCCTCCTCCGCCATTTTTCCTTCTCCANCGA
17-705	m	farm 2	No PCR Product
17-706	m	farm 2	No PCR Product
17-707	w	farm 2	No PCR Product
17-708	w	farm 2	PCV2b	CNTGATGAGATTCAATATTAATGACTTTCTTCCCCCAGGAGGGGGCTCAAACCCCCGCTC // TTGACTGTGGTTCGCTTGATAGTATATCCNAAGG
17-709	m	farm 2	No PCR Product
17-0719	w	farm 3	No PCR Product
17-0720	w	farm 3	No PCR Product
17-0721	m	farm 3	No PCV2 similarity	ATCTCTCATACACTCTCATATTTTGGATTTGTTGAAGGTATTTTGCCCCATAGTTTATCTTTGTCACTTGGATTTTTGTTGTTAATGAGATATTTAAAGAAAAAGAAAAACTTATTGATCTACCTC
17-0722	m	farm 3	No PCR Product
17-0723	w	farm 4	No PCR Product
17-0724	m	farm 4	No PCR Product
17-0725	m	farm 4	No PCR Product
17-0726	m	farm 4	No PCR Product
17-0736	w	farm 5	No PCR Product
17-0737	m	farm 5	PCV2b	AAGCGAACCACAGTCAAAACGCCCTCCTGGGCGGTGGACATGATGAGATTCAATATTAATGACTTTCTTCCCCCAGGAGGGGGCTCAAACCCCCGCTCTNTNCCCTTTGAATACTANAA // TGTCCACCGCCCAGGAGGGCGTTTTGACTGTGGTTCGCTTGATAGTATATCCGAAGGTGCGGGAGAGGCGGGTGTTGAAGATGCCATTTTTCCTTCTCCAACGAAC
17-0738	m	farm 5	PCV2b	AANACGCCCTCCTGGGCGGTGGACATGATGANATTCAATATTAATGACTTTCTTCCCCCAGGAGGGGGCTCN // AATATTGAATCTCATCNTGTNCACCGCCCAGGAGGGCGTTTTGACTGTGGTTCGCTTGATAGTATATCCNAAGGTGCGGGA
17-0739	w	farm 5	No PCV2 similarity	TTTTGGATTTGNTGAAGGTATTTTGCCCCATANNTTATCTTTGTCACTTGGATTTTTGTTGTTAATGAGATATTTAAAGAAAAAGAAAAACTTATTGATCTANCTCTCTGTGCCCTTTGAATACTA // TATGGGGCANAATACCTTCAACAAATCCAAAATATGAGAGTGTATGAGAGATAAACAACTTGTCCAAAATCACTGCCATCTTCAGCCATTTTTCCTTCTCCANCA
17-0740	m	farm 5	No PCR Product
17-0741	m	farm 5	No PCV2 similarity	ATATTTTGTNAAAGGGGTGTCTTTACGCATTATAAGAGGGGCAATGGACGACACCTCCCCGCGCTGGTTCNACCAAATGTCTTAANGGTGTCCTTTCCCCCACCTAACCCTCGAANAAGGGTACCACCTTGCCTATTGCACCAGGATTGNCNNCCCCTTCGGGGGTGATCAGAANGGCGCTGGTTGTTTCTGTCAGGCCNTAACCCTGGCGGATGCCTGGTANGTGGAANCGTTTGNCCACGGCCTCACCTACATCCTTGCTGAGCGGCGCCCCGCCGCTGGCNATCTCGTGCAAGTTGCTTAGGTCNNACTTGTCGATGANAGTGCTCTTANNGAANAANCTAAATAGTGTGGGCACCAGCANGGCANATNGAATCTTATAGTCTTGCAAGCTGCGCA…
17-0742	w	farm 6	No PCR Product
17-0743	m	farm 6	No PCR Product
17-0744	m	farm 6	No PCV2 similarity	GNNNCGNAAAANNNTTATGAGATATGAGGCAGATTGGAGGAGTCTCCGCATGCGGCACAGCTATATGCACCACAAACTCGCTGGCTGNCTGGACCTCCTCATTTCATTTTCTACCTCTAAGCCGTTTTTTCTTCCTCCANGAAAAGTAA // CCATTAAATTAACCTTGANTCTATCACGGATTGGATAACTGCTGGCTNANAATAAGCTGGGCTTGTTATTACCTCTCCCCACAGACATGCCCCGTGATGAAAGTACTCAANATTCTANTATTACCCCCCNTTTTTCCTTCTCTTCTCAANCGANTNTTCCTTCGGGGGCTATTAGAATGTTGTTGTTTGTTTCAGTCCTGCCNNANCCCTGGCGGATGCCNGGTTNTNGGAATCGTTCGTCAATGC…
17-0745	m	farm 6	No PCV2 similarity	CAGGNTAGGGGGGGGAAATTTCNACGCCGCATATCAAAGTGGGGCCGAGNACGAATCCTCGCCCTGGTTCTACCCCGTGTCTTACCGGTGTCGANTNCTCCCCTTCTTACCCTCAAAGAAGGCCCCTTGCTTACCGACCGAGCCTNGTCGGCCCCTTCNGGGGNGATNGAAAAGACGCTGGTTGTTTCTTTTCGGCCGGGCCCCTGCCTGATGCCTGCNAGGTGGAAGTGTTNGGCCTCGGCCTCAGCCTCCTCCTCCCTGANCGAGACCGGCCGCTGGCNATTGCNNACAACTTGCATATGTCNTACGTGTCAATTAGAGTGCTCTTTCTTCTTGACTAAATTNTGTGGGCACCNCCCCGGCAGATTGAATCATATANTCTTGTANTCTGGGCAGCAG…
17-0746	w	farm 6	No PCV2 similarity	AGGTTAGTCNANNCCATNTTCTTANTGACATACCATCNACCTGTGACCNCCCACTACTCTGATCCTAAGNATGTCTCTCTAACCCTANGCNANNAACTCCTTGCATGCTGCAAGGATGAANTTCTATTCACCTCTGTNCCCTTTGAATACTACAA // GGGNNNNANNTTNNTCNTTGCAGCCTGCAGGAGTTGCTTGCCTAGGGGTAGAGAGACCTCCAGAGGAACAGAGTAGGGGGCGGACAGCAGTGGGAGGGAACGGCACTAAAGAAAATACGGTATTTTCCCCAGGGCCNTTTTTCCTTCTCCANCGAAACTTNGGGGGTGATCANGANGGTGCTTGTTTTTTTTGTGNCGNCNCCCCCCTGGANGATTGCTGGGTAGTGNAANCNTTTGGCC…
17-0747	m	farm 6	No PCV2 similarity	NNGTNNAAGAAATGAAGCCGCTGGAGTGAAATCAGACTGTNAGGTGAGATTTTATGACTGAGCTCTTGTTGTGAATGGCGTTTTCGTAAAGCCTATCTTGNNTTCTCNCCGTGTTTTCTTTCCCNTTGGCCTNCTTNNCCGTNNNAACTACACNTTGGTGATCGAAANGAAGCTGGTTGTTTGTTTCAGGCCGGACCCATGCCGGANGCCTGCTTGGTGGAAGNAATCGGCCACGGCCTCACCTACCTCCTTGCTGAGCGGCGCCCCGCCCNTGGCTATCTCNNGCAAGTTGCTTATGTCGTACTTGACTTTGAGAGTGCTCTTAGCNAAGAAACTAANTANTGTGGTCACCGCCCNGGCAGATCGAATCGAATANTCTTGNANGCTGCGCTGCANTAG…
